# Supplementary material for: Design and Evaluation of Clove Oil-Based Self-Emulsifying Drug Delivery Systems for Improving the Oral Bioavailability of Neratinib Maleate
Source: Pharmaceutics. 2024 Aug 19;16(8):1087. doi: 10.3390/pharmaceutics16081087 (PMC11358973; doi:10.3390/pharmaceutics16081087)
Supplement: Supplementary file 1 [file pharmaceutics-16-01087-s001.zip]

Archive with 1 entries (1 files):
- pharmaceutics-3158671-supplementary.pdf
